# Supplementary material for: Inhibition of Janus kinase signaling during controlled mechanical ventilation prevents ventilation-induced diaphragm dysfunction
Source: FASEB J. 2014 Jul;28(7):2790–803. doi: 10.1096/fj.13-244210 (PMC4062832; doi:10.1096/fj.13-244210)
Supplement: Supplemental Data [file supp_fj.13-244210_13-244210SuppData.zip]

Archive with 2 entries (2 files):
- VIDD-Supplemental-Figure1.pdf
- VIDD-Supplemental-Figure2.pdf
